# Supplementary material for: The plasma concentration of VEGF, HE4 and CA125 as a new biomarkers panel in different stages and sub-types of epithelial ovarian tumors
Source: J Ovarian Res. 2013 Jul 2;6:45. doi: 10.1186/1757-2215-6-45 (PMC3706238; doi:10.1186/1757-2215-6-45)
Supplement: Additional file 1: — The Spearman’s rank correlation. [file 1757-2215-6-45-S1.xls]

## Sheet: OC HP group
	Spearman rank correlation in epithelial ovarian cancer
	Epithelial ovarian cancer			CA125	HE-4	VEGF
	subtype endometrioid epithelial	CA125	r	1	0.309154	0.0379372
			p		0.0365643	0.802346
		HE-4	r	0.309154	1	-0.101832
			p	0.0365643		0.50069
		VEGF	r	0.0379372	-0.101832	1
			p	0.802346	0.50069
	subtype serous epithelial	CA125	r	1	0.354001	0.229483
			p		0.00801342	0.0919166
		HE-4	r	0.354001	1	0.0824194
			p	0.00801342		0.549694
		VEGF	r	0.229483	0.0824194	1
			p	0.0919166	0.549694
	Spearman rank correlation in epithelial ovarian cancer (total group)
			CA125	HE-4	VEGF
	CA125	r	1	0.468545	0.377256
		p		1.22663e-12	3.42045e-09
	HE-4	r	0.468545	1	0.27523
		p	1.22663e-12		5.97764e-05
	VEGF	r	0.377256	0.27523	1
		p	3.42045e-09	5.97764e-05

## Sheet: OC stages
	Spearman rank correlation in epithelial ovarian cancer
	Stage of OC			CA125	HE-4	VEGF
	I	CA125	r	1	0.114615	-0.0269231
			p		0.585382	0.89835
		HE-4	r	0.114615	1	-0.213846
			p	0.585382		0.304691
		VEGF	r	-0.0269231	-0.213846	1
			p	0.89835	0.304691
	II	CA125	r	1	-0.413133	0.291823
			p		0.0359301	0.148027
		HE-4	r	-0.413133	1	-0.266849
			p	0.0359301		0.187572
		VEGF	r	0.291823	-0.266849	1
			p	0.148027	0.187572
	III	CA125	r	1	0.204522	0.279954
			p		0.326753	0.175292
		HE-4	r	0.204522	1	0.00230769
			p	0.326753		0.991265
		VEGF	r	0.279954	0.00230769	1
			p	0.175292	0.991265
	IV	CA125	r	1	0.329866	-0.233571
			p		0.107325	0.261141
		HE-4	r	0.329866	1	0.120792
			p	0.107325		0.565187
		VEGF	r	-0.233571	0.120792	1
			p	0.261141	0.565187

## Sheet: control groups
	Spearman rank correlation in benign ovarian tumor							Spearman rank correlation in benign ovarian tumor (total group)
	HP			CA125	HE-4	VEGF					CA125	HE-4	VEGF
	cystis endometrioides	CA125	r	1	-0.374355	0.150284			CA125	r	1	-0.120669	0.229812
			p		0.153141	0.354648				p		0.375683	0.0402975
		HE-4	r	-0.374355	1	-0.039882			HE-4	r	-0.120669	1	0.0760913
			p	0.153141		0.883413				p	0.375683		0.577267
		VEGF	r	0.150284	-0.039882	1			VEGF	r	0.229812	0.0760913	1
			p	0.354648	0.883413					p	0.0402975	0.577267
	cystis serous	CA125	r	1	0.0587711	0.394951
			p		0.718678	0.011664
		HE-4	r	0.0587711	1	0.0139489
			p	0.718678		0.931922
		VEGF	r	0.394951	0.0139489	1
			p	0.011664	0.931922
	Spearman rank correlation in healthy subjects
			CA125	HE-4	VEGF
	CA125	r	1	0.117796	-0.15206
		p		0.420188	0.296937
	HE-4	r	0.117796	1	0.349822
		p	0.420188		0.0127639
	VEGF	r	-0.15206	0.349822	1
		p	0.296937	0.0127639
